# Supplementary material for: A Computational Framework to Benchmark Basket Catheter Guided Ablation in Atrial Fibrillation
Source: Front Physiol. 2018 Sep 21;9:1251. doi: 10.3389/fphys.2018.01251 (PMC6161611; doi:10.3389/fphys.2018.01251)
Supplement: Supplementary file 3 [file Data_Sheet_3.zip]

Archive with 4 entries (4 files):
- Video_10.MP4
- Video_11.MP4
- Video_12.MP4
- Video_9.MP4
